# Supplementary material for: Systematic review of neuroimaging findings in children and young adults with chronic kidney disease
Source: Pediatr Nephrol. 2025 Dec 11;41(8):2425–41. doi: 10.1007/s00467-025-07094-5 (PMC13337593; doi:10.1007/s00467-025-07094-5)
Supplement: Supplementary file 4 — (XLSX 34.7 KB) [file 467_2025_7094_MOESM4_ESM.xlsx]

## Sheet: Summary
Table 1: Included studies characteristics
Author	Country	Method	Participants	CKD status	Intervention	Outcomes studied	Funding
Carlström, 2016	Sweden	Longitudinal	n = 10 CKD patients; 3 Male, 10 Female; 6 infants, 4 children; median age 0.22y.	Stage 5, all on Peritoneal Dialysis. Treatment method: Peritoneal dialysis	restrospective CT scans; T2WI and FLAIR MRI; DWI-MRI, ADC-MRI	General Brain findings, Plasma	Swedish Heart-Lung Foundation grants, Swedish Research Council, CERIC Linnaeus Grant, NovoNordisk Foundation Grant, Stockholm City Council(ALF), and by Karolinska Institutet Funding.
Elzouki, 1994	Kuwait (Middle east)	Prospective	n = 15 CKD patients; 13 Male, 2 Female; mean age 4.5y. All had Chronic renal disease at birth or during 1st year of life	ESRD = 6 Px, CRF = 5 Px Stage 3-4 = 4 Px. Treatment method: Dialysis, Transplant	CT scans	Disease-related variables/severity, General Brain findings	/
Harrell, 2021	USA (School of Medicine, University of North Carolina-Chapel Hill)	Cross-sectional with Control group	n = 21 CKD patients; 12 Male, 9 Female; mean age 14.4y. n = 11 HC; 6 Male, 5 Female; mean age 14.5y.	Stage 2-3 = 10 Px and Stage 4-5 = 11 Px. Treatment method: Conservative, Dialysis, Transplant	Structural T1WI-MRI. fMRI-BOLD on 3T siemens magnetom. ROI analysis. MRI is done while participants performing a visuo-spatial working memory task. 2 study groups: CKD and HC	Activation pattern (BOLD), Disease-related variables/severity	The Chronic Kidney Disease in Children prospective cohort study (CKiD) which is funded by the National Institute of Diabetes and Digestive and Kidney Diseases, with additional funding from the National Institute of Child Health and Human Development, and the National Heart, Lung, and Blood Institute "
Hartung, 2018	USA (children's hospital of philadelphia)	NiCK cross-sectional cohort study with Control group	n = 82 CKD patient; 54 Male and 28 Female; mean age 16.3y. n = 63 HC; 33 Male, 30 Female; mean age 15.9y.	Stage 2 to 5 with 52% at eGFR above or equal to 45ml/min/173m2 (Stage 3a and above). Treatment method: Conservative, Transplant. 33% had Glomerular diagnosis	T1WI, T2WI, FLAIR, T1 FLASH and T2 proton-density MRI on Siemens Verio 3T. ROI analysis. 2 Study groups: CKD and HC	Brain volume, Neurocoginition, GM volume	Funding as part of the NiCK study project was partially done through Commonwealth Universal Research Enhancement grant with the Pennsylvania Department of Health. Additional support from National Center for Research Resources and the National Center for Advancing Translational Sciences, National Institutes of Health, through Grants
Herrington, 2021	USA	Cross-sectional with Control group	n = 67 CKD patients; 42 Male, 25 Female; mean age 16.8y. n = 58 HC; 28 Male, 30 Female; mean age 16y.	no CKD staging; eGFR of CKD grp is 47.5ml/min/173m2 (SD = 24.1). Treatment method: Conservative, Dialysis, Transplant	MRI volume. Resting state-fMRI-BOLD on Siemens Verio 3T scanner. 2 Study groups: CKD and HC	Activation pattern (BOLD), Disease-related variables/severity, Functional connectivity	Commonwealth Universal Research Enhancement grant, the National Center for Advancing Translational Sciences of the National Institutes of Health grant, the National Center for Research Resources and the National Center for Advancing Translational Sciences, National Institutes of Health, and the National Center for Diabetes and Digestive and Kidney Disease, National Institutes of Health grant
Lijdsman, 2021	Netherlands	Cross-sectional with Control group	n = 24 CKDpatients; 16 Male, 8 Female; median age 18.5y. n = 21 HC; 13 Male, 8 Female; median age 19.8y	Stage 4-5. Treatment method: Conservative, Hemodialysis, Peritoneal dialysis, Transplant	T1WI MRI, dMRI with DTI-TBSS. 2 Study groups: CKD and HC	Brain volume, Treatment modality, WM abnormalities	partly funded by the Dutch Kidney Foundation.
Lijdsman, 2022	Netherlands	Cross-sectional	n = 28 CKD patients; 18 Male, 10 Female; median age 18.5y.	Stage 4-5; Treatment method: Conservative, Dialysis, Transplant	T1WI MRI, DTI-TBSS, dMRI	Disease-related variables/severity, Neurocoginition, WM abnormalities. 3 Groups: Pre-dialysis, Dialysis and Transplant	partly funded by the Dutch Kidney Foundation.
Liu, 2018a	USA (children's hospital of philadelphia)	Cross-sectional with Control group	n = 61 CKD patients; 42 Male, 19 Female, mean age 14.67y. n = 47 HC; 23 Male, 24 Female; mean age 14.36y.	Stage 2-5; Unknown treatment method	Structural MRI on 3T whole-body Siemens Verio. fMRI-ASL using pseudocontinuous ASL. 2 Study groups: CKD and HC	Cerebral blood flow	/
Liu, 2018b	USA (children's hospital of philadelphia)	NiCK cross-sectional cohort study with Control group	n = 73 CKD patients; 48 Male, 25 Female; mean age 15.8y. n = 57 HC; 29 Male, 28 Female; mean age 15.65y	Stage 2-5	structural MRI, T2WI, FLAIR using 3T whole body; fMRI-ASL using pseudocontinuous ASL. 2 Study groups: CKD and HC	Cerebral blood flow, Disease-related variables/severity, Neurocoginition	Common wealth Universal Research Enhancement grant. National Center for Research Resources and the National Center for Advancing Translational Sciences, National Institutes of Health grants. Taipei Medical University Hospital grants and the Ministry of Science and Technology in Taiwan.
Matsuda-abedini, 2018	USA (north american hospitals)	Cross-sectional with Control group	n = 29 CKD patient; 16 Male and 13 Female; of the CKD, 10 had RT; mean age 14.4y. n = 20 HC; 12 Male and 8 Female; mean age 13.7y.	Satge 2; 3; 4 and 5 (with 8Px; 10Px; 4Px; and 7Px respectively). Treatment method: Conservative, Peritoneal dialysis, Transplant. CAKUT = 55%; Glomerulonephritis = 45%	Conventional MRI at 2 different sites; dMRI with DTI-TBSS as well as ROI analysis. 3 Study groups: CKD, RT and HC	WM abnormalities	British Columbia Children’s Hospital Telethon Foundation Grant, the Renal Research Institute at the University of North Carolina School of Medicine, and by NCTraCTS Institute at the University of North Carolina School of Medicine.
Solomon, 2021	USA (University of Iowa Stead Family Children’s Hospital)	Cross-sectional with Control group	n = 18 CKD patients; all Males; mean age 12y. n= 24 HC; all Males; mean age 11.9y.	Early CKD: Stage 1 to 3 (6 in each). Conservative treatment. All had CAKUT	T1WI and T2WI MRI on 2 different scanner: GEDiscovery 750W 3T and Siemens TrioTim 3T; ROI analysis. 2 Study group: CKD and HC	Disease-related variables/severity, GM volume, Neurocoginition	National Institute of Diabetes and Digestive and Kidney Diseases
Steinberg, 1985	Jerusalem (Middle east)	Cross-sectional, Retrospective	n = 22 CKD patients; 12 Male, 10 Female, mean age 10.22y	CRF (stage in which the residual function is <25% of normal ~ Stage 4). Treatment method: Conservative, Hemodialysis, Peritoneal dialysis, Transplant	non-contrast CT scans	General Brain findings	/
Valanne, 2004	Finland (Helsinki university)	Cross-sectional, with some retrospective data	n = 33 CKD patients; 22 Male, 11 Female; mean age 8y. All underwent renal transplant before 5 years of age; study is done at a mean of 6y post-transplant.	CRF (stage in which the residual function is <25% of normal ~ Stage 4). Transplant. 88% had CNS of Finnish type.	CT scans, Conventional MRI	General Brain findings, Ischemic lesions	/
Van der Plas, 2022a	USA	Cross-sectional with Control group	n = 17 CKD patients; all Male, mean age 12y. n = 20 HC; all Male, mean age 11.9y.	Stage 1-3. Conservative treatment. All have CAKUT	T1WI and T2WI non-sedated, non-contrast MRI on 3T sanner. dMRI. 2 study groups: CKD and HC	Disease-related variables/severity, Neurocoginition, WM abnormalities	National Institute of Diabetes and Digestive and Kidney Diseases
Van der Plas, 2022b	USA (University of Iowa)	Cross-sectional with Control group	n = 16 CKD; patients; all Male; mean age 11.9y. n = 23 HC; all Male; mean age 12y.	Stage 2-3. Treatment method: Conservative. All have CAKUT	T1WI and T2WI MRI on 2 different scanner: GEDiscovery 750W 3T and Siemens TrioTim 3T	Disease-related variables/severity; Brain volume. 2 Study groups: CKD and HC	National Institute of Diabetes and Digestive and Kidney Diseases
Zaki, 2021	Egypt (Suez Canal University, Middle east)	Cross-sectional	n = 48 CKD patients; 26 Male, 22 Female; mean age 19.6y.	ESRD. Treatment method: Hemodialysis	T1WI, T2WI , FLAIR and SWI MRI on 1.3T	Ischemic lesions, Microbleeds, WM abnormalities; Disease-related variables/severity	/
Px : Patients; CKD: chronic kidney disease; HC: Health-controls; CAKUT: Congenital anomalies of the kidney and urinary tract; ESRD: End-stage renal disease; CRF: Chronic renal failure; MRI: Magnetic resonance imaging; WI: Weighted-images; FLAIR: Fluid-attenuated inversion recovery; FLASH: Fast low angle shot; CT: Computerise tomography; dMRI: diffusion MRI; SWI: Susceptibility weighted imaging; D…

## Sheet: Outcomes
Table 2: Summary of key sudy findings
Study ID	Risk of Bias	Sample	Imaging
Structural
Carlström, 2016	High	infants and children on PD with median follow up of 9 months (range 3-22 months)	serial neuroimaging study in infants and children on PD alonside Nitrate, Nitrite and BP measurement. Px 1 to 3 had systemic low SBP (<50th percentile for age). In patient that started PD as neonates, 67% (n=4) had abnormal neuroimaging (Px 1,2,3,5). Px 3: pseudocyst, gliosis and multi-cystic encephalomalacia affecting every lobes. Px 1 and 2 had encephalomalacia in the occipital lobe. Px 5 had b…
Elzouki, 1994	Very High	CRF/ESRD and Mild-moderate (dialsyis, RT, unknown)	CT scan were perfomed after a no oral aluminium salts and early nutritional and psychosocial support intervention. Cerebral atrophy was present only 3 patients (23%); with 2 classified as mild and 1 as Moderate. Microcephaly was found in 5 patients (38%) including 3 who also had developmental delay. Malnutrition in the first 2 years of life was significantly correlated to microcephaly (p<0.005). …
Hartung, 2018‡	Low	NiCK study cohort CKD Stage 2-5 vs HC and subgroup analysis: RT vs non-RT	Structural Brain MRI in 19 ROIs in 7 domains. No statistically significant results were found only meaningul trends: CKD compared to HC had lower volumes in WB, cortex and left parietal GM (P=0.08 for all). WML were present in 7% (n= 6) of the CKD participants vs 3% (n= 2) of the HC (P =0.5). No differences were found in other ROIs. RT compared to non-RT had lower GM volume in WB (P=0.01), fronta…
Lijdsman, 2021‡	Low	severe CKD vs HC; 3 subgroup of CKD: Dialysis, RT, pre-dialysis	T1 MRI scans with DTI-TBSS analysis were used. CKD patients had smaller nucleus accumbens volume compared to HC (p= 0.005; d= -0.87). WM integrity in a cluster of mainly distal tracts was decreased in CKD compared to HC: increased MD (p = 0.018, d = 0.074) and decreased FA (p < 0.001, d = -2.10). Dialysis and RT patients had smaller nucleus accumbens volume relative to HC (p= 0,037; d= -0.94 and …
Lijdsman, 2022‡	Low	severe CKD (stage 4-5)	dMRI focused on brain ROIs identified in previous work (Lijdsman, 2021). FA was positively associated with eFSIQ results in a cluster of WM tracts present across the three CKD treatment groups. Lower eFSIQ results was predicted by longer time since transplantation (SE= -0.34; B = -0.360; P=0.033); lower FA and lower parental education level also predicted poorer outcomes in the identified WM clus…
Matsuda-Abedini, 2018	High	Stage 2-5 with CKD-non-RT, RT (transplant only) HC (controls)	conventional Brain MRI and dMRI for TBSS and ROI analysis. Macrostructural WM injury were identified in 21% (n=6) with CKD vs none in HC. TBSS anaylsis in CKD-non-RT vs HC: decreased FA in both ALIC (t>3, p=0.05), decrease AD in left ALIC, decreased RD in left optic radiation. No differences in RT vs HC. ROIs analysis on CKD and on RT vs HC (independently): decrease FA with increase MD and RD in …
Solomon, 2021	Low	Male only CAKUT Stage 1-3 vs HC	17 pre-defined ROIs were examined using MRI. Mean Cerebellar GM volume was lower in the CKD group relative to HC, (t (38) =−2.71, p = 0.01), and persisted when adjusted for prematurity in pCKD (p= 0.021). Mean Cerebral GM volume was larger in the CKD group compared to HC, (t (38) =2.08, p=0.04). eGFR was a significant predictor of Cerebellar GM volume in pCDK, t(14) =2.21, p = 0.04. Within the CK…
Steinberg, 1985	Very High	22 CRF children (residual function is <25% of normal = stage 4-5) on CAPD, HD, RT	CT scans based on children with CRF. Abnormal CT brain scans was found in 63% (n=14) of patients. Cerebral atrophy was the commonest finding 59% (n=13), it was mild in 9 with 1 progressing to moderate; moderate in 3 and severe in 1 patient. 75% of patient on HD had cerebral atrophy including 1 graded as severe. 50% of patient on conservative treatment and on CAPD had brain atrophy (each). Cortica…
Valanne, 2004	High	CRF patients with RT before 5years of age following PD, 88% with CNF	MRI was done on pCKD patient who underwent PD preceded by RT before 5y of age. IBZ Infarcts in the periventricular WM and centrum semiovale were found in 54% (n=18). They were mild in 10 Px, moderate (grade 2) in 6 Px and severe (grade 3) in 2 Px; grade 2 and 3 had cortical extensions to watershed regions. Brain lesions were positively associated with haemodynamic crises, age at first RT and dial…
Van der Plas, 2022a‡	Low	Male only with CAKUT; Early stage: Stage 1-3 vs HC	dMRI to determine WM FA. Global WM FA was reduced in CKD compared to HC (SE = −0.38, 95% CI −0.69 to −0.07, FDR = 0.071, Cohen f2 = 0.46), this was underpinned by significant Regional WM FA decrease in CKD compared to HC for: the body of the corpus callosum (SE = −0.44, 95% CI −0.75 to −0.13, FDR = 0.04), cerebral peduncle (SE = −0.37, 95% CI −0.67 to −0.07, FDR = 0.07), cingulum (hippocampus) (S…
Van der Plas, 2022b	Low	Male CAKUT with Stage 1-3 CKD vs HC	Brain ROIs examined via MRI based on previous findings (Solomon, 2021). CKD group had an accelerated age-related increase in NfL levels compared to HC. Within the CKD group higher NfL levels were predicted by lower cerebellar gray matter (estimate = −0.0002401; SD = 0.00007; p = 0.004) and reduced kidney function defined by eGFR (estimate = −0.10; SD = 0.027; t (13) = −3.65; p = 0.003).
Zaki, 2021	High	ESRD on HD	Evaluation of SNL using various MRI methods. SBI were present in 79.2% (n=38) of the ESRD patients on HD; 45.8% (n=22) had periventricular WM lesions. SBI were predicted by calcium level and dialysis duration (OR[95%CI] = 47.803 ([1.337-1708.8] P=0.034; OR[95%CI] = 9.154 [1.049-79.911] P=0.045 respectively). ROC curve showed that parathyroid hormone (PTH) level >585 pg/mL, duration of dialysis >2…
Functional
Harrell, 2021‡	Low	Stage 1-5 and subgroup analysis: moderate CKD, severe CKD	fMRI-BOLD performed during a visual-spatial working memory task. CKD and HC invoked similar brain regions. CKD compared to HC had under-activation of the posterior cingulate, anterior cingulate, precuneus, and middle occipital gyrus for the encoding phase (p = 0.05) and in the posterior cingulate, medial frontal gyrus, occipital lobe, and middle temporal gyrus for the retrieval phase (p< 0.05). C…
Herrington, 2021‡	High	no info on stages but mean eGFR of CKD grp is 47.6 (SD = 24.1) and subgroup analysis: disease severity score	DMN connectivy was explored via rsfMRI using the PCC for the Seed-based analysis. Decrease WM connecitivty in favour of HC was found in: a cluster around Basal forebrain and Anterior cingulate cortex (peak MNI coordinate, 4,32,0) (FWE-corrected p< 0.05); the right frontal pole and right superior frontal gyrus (uncorrected finding). Disease severity was associated to 2 clusters (FWE-corrected p< 0…
Liu, 2018b‡	Low	NiCK study cohort (Stage 2-5)	fMRI-ASL with hematocrit level-corrected blood T1. Higher uncorrected Global CBF in CKD (mean=60.2 mL/100 g/min SD=9.0 vs mean=56.5 mL/100 g/min; SD=8.0 respectively). Hct, age and sex corrected CBF in favour of CKD in: bilateral prefrontal cortices, middle and inferior temporal cortices, the posterior cingulate cortex, the precuneus, the left hippocampus, the striatum, and the thalamus (p<0.05).…
Liu, 2018a	High	any stage of CKD II–V	3 models were used to estimate blood T1 in CBF measurement via fMRI-ASL. Fixed T1 method: GM (CKD = 77.07 +/- 13.34 and HC = 68.91 +/- 10.93); WB (CKD = 65.22 +/- 10.86 and HC = 58.75 +/- 8.90) both at P=0.001. Hct-based Blood T1 estimation: GM (CKD = 72.47 +/- 10.63 and HC = 67.48 +/- 9.14 at P = 0.012); WB (CKD = 61.44 +/- 8.61 and HC = 57.55 +/- 7.27 at P = 0.014). Effect of Method and Method …
Rho: Spearman’s correlation test; FEW: family wise error adjusted P-values; FDR: false discovery rate adjusted P-values
BRIEF, BRI: Behaviour Rating Inventory of Executive Function, behaviour regulation index; eFSIQ: estimated Full-scale intelligence quotient.
CAKUT: Congenital anomalies of the kidney and urinary tract; CKD: Chronic kidney disease; RT: Renal transplant; HC: Health controls; ESRD: End-stage renal disease; HD: Haemodialysis; PD: Peritoneal dialysis; CRF: Chronic renal failure; CNF: Congenital nephrotic syndrome of the Finnish type; Px: Patient; ROI: Regions of interest
ASL: arterial spin labelling; BOLD: Blood Oxygen Level Dependent; MRI: Magnetic resonance imaging; CT: Computerised tomography; dMRI: diffusion MRI; fMRI: functional MRI; WM: White matter; WB: Whole-brain; GM: Gray matter; FA: Fractional anisotropy; MD: Mean diffusivity; RD: Radial diffusivity; AD: Axial diffusivity; RRT: Renal replacement therapy; ALIC: Anterior limb of internal capsule; PLIC: P…

## Sheet: Search syntax
Table S1: Search syntax: free word and subject heading
	Free word search	MeSH terms for MEDLINE and CHOCHRANE	Emtree terms for EMBASE
Paediatric	(Pediatr* OR Infan* OR Preschool* OR Young Adul* OR Adolescen* OR Teen* OR Child* OR Newbor*)	(*Pediatrics/ OR exp Child/ OR *Infant/ OR Infant, newborn/ OR *Young Adult/ OR *Adolescent/)	(*Pediatrics/ OR *Child/ OR *Infant/ OR *newborn/ OR *preschool child/ OR *school child/ OR toddler/ OR *Young Adult/ OR *Adolescent/)
CKD	(Chronic kidney disease or Chronic kidney Insufficien* or Congenital Renal disease or Congenital Kidney disease or Chronic renal insufficien* or Chronic Renal Disease or Chronic renal failure or Chronic Kidney Failure or Glomerular kidney disease or Chronic Nephropathy or End stage renal disease)	(exp *Renal insufficiency, chronic/)	(*Chronic kidney failure/ OR Mild renal impairment/ OR End stage renal disease/ OR Moderate renal impairment/)
Neuroimaging	(Neuroimag* OR Neur*- imaging OR Functional neuroimag* OR Structural neuroimag* OR Computed Tomograph* OR Magnetic resonance imag* OR Single Photon emission computed tomograph* OR Magnetic Resonance Spectroscop* OR Diffusion Tensor Imag* OR Diffusion magnetic resonance imag*)	(*Neuroimaging/ OR Diffusion tensor imaging/ OR Functional Neuroimaging/ OR Magnetic resonance imaging/ OR exp Diffusion magnetic resonance imaging/ OR Tomography, x-ray/ OR Tomography, Emission-Computed, Single-Photon/ OR Magnetic resonance spectroscopy/)	(exp Neuroimaging/ OR Diffusion tensor imaging/ OR Nuclear magnetic resonance imaging/ OR Diffusion weighted imaging/ OR X-ray computed tomography/ OR single photon emission computed tomography/ OR Nuclear magnetic Resonance/)
Brain	Brain; Cerebr*; enceph*	(*Brain/ OR Cerebrum/)	(*Brain/)
Limitations to English language, year 1980-2024, and exclusion of non-human studies using the Boolean operator “NOT” were applied

## Sheet: Criteria
	Table S2: Inclusion and Exclusion criteria
	Inclusion criteria	Children and Young Adults aged 0-25 years olda
		CKD as the primary disease studied in the population based on eGFR
		Study using any of the following neuroimaging modalities: CT, MRI, fMRI, dMRI
		Study with Neuroimaging findings as one of the outcomes, studied in relation with CKD
		Observational study designs: RTC, Cohort, Case-control, Cross-sectional or Longitudinal (including retrospective studies)
	Exclusion criteria	Case reports, Book chapters or Reviews
		Non-English written papers
		Published before 1980
		Neurocognitive outcomes only
		Cohort with adult population over 25 years olda
		Studied population that has Acute Kidney Disease, Diagnosed development disability, History of other significant medical or neurological abnormality
		Studied CKD population that has rare CKD cases, Genetic multisystem conditions
		Studied focues on Acute neuroimaging such as PRES
	adue to the low number of studies with CKD population aged >25years, studies with participants >25years but with a mean age is ≤25years were included.
	CKD: chronic kidney disease; CT: Computerise-tomography; MRI: Magnetic resonance imaging; fMRI: functional MRI; dMRI: diffusion MRI; RCT: randomised controlled trial; PRES: Posterior reversible encephalopathy

## Sheet: Quality assessment
Table S3: Quality assessment results using: NOS cohort studies and modified NOS cross-sectional studies
Cross-sectional Studies
	Selection				Comparability	Outcome			Total
Study ID	Representativeness of the cases	Sample size	Non-respondents	. Ascertainment of the exposure (risk factor)	Comparability of cases and controls on the basis of the design or analysis	Assessment of the outcome	Statistical test		Out of 10
Elzouki, 1994	d	b	c	**	b	*	b		3
Harrell, 2021	*	b	c	**	*e	**	*		7
Hartung, 2018	*	*	c	**	**	**	*		9
Herrington, 2021	d	b	c	**	*e	**	*		6
Lijdsman, 2021	*	b	c	**	**	**	*		8
Lijdsman, 2022	*	b	c	**	*f	**	*		7
Liu, 2018a	*	b	c	**	*e	**	bf		6
Liu, 2018b	*	*	c	**	**	**	*		9
Matsuda-abedini, 2018	*	b	c	**	*e	**	bf		6
Solomon, 2021	*	b	c	**	**	**	bf		7
Steinberg, 1985	d	b	c	**	b	*	b		3
Valanne, 2004	*	b	c	**	b	*	b		4
Van der Plas, 2022b	*	b	c	**	*e	**	bf		6
Van der Plas, 2022a	*	b	c	**	**	**	*		8
Zaki, 2021	d	b	c	**	b	**	b		4
Cohort study
	Selection				Comparability	Outcome			Total
Study ID	Representativeness of the exposed cohort	Selection of the non-exposed cohort	Ascertainment of exposure	Demonstration that outcome of interest was not present at start of study	Comparability of cohorts on the basis of the design or analysis	Assessment of outcome	Was follow-up long enough for outcomes to occur	Adequacy of follow up of cohorts	Out of 9
Carlström, 2016	c	none	*	*	none	*	*	not applicable	4
e adjusted for 1 confounder but. Not all: Age, Socio-demo, Co-morbidities; f no correction for multiple comparison in study with >4 comparisons
NOS score	0-3 stars	4-6 stars	7-10 stars
Risk of bias level	Very High Risk of Bias	High Risk of Bias	Low Risk
Cross-sectional Studies
	Selection				Comparability	Outcome
Study ID	Representativeness of the cases	Sample size	Non-respondents	. Ascertainment of the exposure (risk factor)	Comparability of cases and controls on the basis of the design or analysis	Assessment of the outcome	Statistical test
Matsuda-abedini, 2018	a	b	c	a	a	a	a
Hartung, 2018	a	a	c	a	a	a or b	a
Solomon, 2021	b	b	c	a	a	a or b	a
Hua-Shan Liu, 2018	a	b	c	a	a (partial)1	a	a
Harrell, 2021	a	b	c	a	a	a	a
Herrington, 2021	d	b	c	a	a	a	a
Steinberg, 1985	d	b	c	a	b	c	b
Van der Plas, 2022	b	b	c	a	a	a	a
Elzouki, 1994	d	b	c	a	b	c	b
Valanne, 2004	b	b	c	a	b	c	b
Hua-Shan Liu, 2018	a	a	c	a	a	a or b	a
Lijdsman, 2021	b	b	c	a	a	a	a
Zaki, 2021	d	b	c	a	b	b	b
Lijdsman, 2022	b	b	c	a	a (parital)3	a	a
Case control Studies
	Selection				Comparability	*
	Is the case definition adequate?	Representativeness of the cases	Selection of controls	Definition of controls	Comparability of cases and controls on the basis of the design or analysis	Ascertainment of exposure	Same method of ascertainment for cases and controls	Non-response rate
van der Plas, 2022	a	a	a	a	Age matched	a	a	c
Cohort study
	Selection				Comparability	Outcome
Study ID	Representativeness of the exposed cohort	Selection of the non-exposed cohort	Ascertainment of exposure	Demonstration that outcome of interest was not present at start of study	Comparability of cohorts on the basis of the design or analysis	Assessment of outcome	Was follow-up long enough for outcomes to occur	Adequacy of follow up of cohorts
Carlström, 2016	c	none	a	a	none	a	a	not applicable
